# Supplementary material for: Low-Protein Diets Differentially Regulate Energy Balance during Thermoneutral and Heat Stress in Cobb Broiler Chicken (Gallus domesticus)
Source: Int J Mol Sci. 2024 Apr 15;25(8):4369. doi: 10.3390/ijms25084369 (PMC11050574; doi:10.3390/ijms25084369)
Supplement: Supplementary file 1 [file ijms-25-04369-s001.zip]

Archive with 1 entries (1 files):
- ijms-2902129-supplementary.pdf
